# Supplementary material for: An SDS-NaOH-based method to isolate genome of recombinant adeno-associated virus vectors for physical titer measurement
Source: PLoS One. 2025 Apr 3;20(4):e0315921. doi: 10.1371/journal.pone.0315921 (PMC11967980; doi:10.1371/journal.pone.0315921)
Supplement: S1 Appendix — (ZIP) [file pone.0315921.s001.zip]

Archive with 1 entries (1 files):
- Supplementary DATA.rar
